# Supplementary material for: Movement Impairments May Not Preclude Visuomotor Adaptation After Stroke
Source: Brain Sci. 2025 Jun 8;15(6):619. doi: 10.3390/brainsci15060619 (PMC12191063; doi:10.3390/brainsci15060619)
Supplement: Supplementary file 1 [file brainsci-15-00619-s001.zip]

Archive with 4 entries (4 files):
- .DS_Store
- Supplementary Materials S1 - VGR Variables 20250607.pdf
- Supplementary Materials S2 - Main Results Using Barnard's Test 20250607.pdf
- Supplementary Materials S3 - VGR Derived From Baseline and Side Affected by Stroke 20250607.pdf
